# Supplementary material for: Metabolomics Discovers Early-Response Metabolic Biomarkers that Can Predict Chronic Reproductive Fitness in Individual Daphnia magna
Source: Metabolites. 2018 Jul 23;8(3):42. doi: 10.3390/metabo8030042 (PMC6160912; doi:10.3390/metabo8030042)
Supplement: Supplementary file 1 [file metabolites-08-00042-s001.zip]

Archive with 2 entries (2 files):
- Table S5 Supplementary Information.xlsx
- Supplemetary information _Metabolites.pdf
